# Supplementary material for: Biogenic Selenium Nanoparticles Synthesized Using Alginate Oligosaccharides Attenuate Heat Stress-Induced Impairment of Breast Meat Quality via Regulating Oxidative Stress, Metabolome and Ferroptosis in Broilers
Source: Antioxidants (Basel). 2023 Nov 22;12(12):2032. doi: 10.3390/antiox12122032 (PMC10740886; doi:10.3390/antiox12122032)
Supplement: Supplementary file 1 [file antioxidants-12-02032-s001.zip › Table S3.xlsx]

## Sheet: Sheet1
Table S3: Effect of heat stress on various differential metabolites in breast muscle of broilers (BMH, breast muscle of heat-stressed broilers; BMT, breast muscle of broilers under thermoneutral condition).
name	ID	mz	rt	ppm	formula	KEGG	BMH_Mean	BMH_Median	BMH_RSD	BMT_Mean	BMT_Median	BMT_RSD	FC	log2FC	P.value	-log10(P.value)	FDR	VIP	posneg
Dimethylglycine	M104T98	104.071	98	0.273764	C4H9NO2	C01026	62252305	6.41265e+07	60.08	1.10672e+08	1.21448e+08	24.32	0.56	-0.83	0.025974	1.59	0.0746211	1.0471	pos
L-Serine	M106T85	106.05	84.6	5.65768	C3H7NO3	C00065	3.48313e+07	3.46539e+07	2.69	1.20462e+08	1.1987e+08	2.96	0.29	-1.79	0.0021645	2.66	0.0102933	1.78026	pos
Hypotaurine	M110T85	110.028	85.4	6.58016	C2H7NO2S	C00519	4.73782e+07	4.68673e+07	6.05	4.07006e+07	4.10378e+07	5.58	1.16	0.22	0.0021645	2.66	0.0102933	1.46562	pos
Hydroquinone	M111T318	111.021	318.3	2.22687	C6H6O2	C00530	1.04828e+07	1.05125e+07	2.32	9.96387e+06	1.00369e+07	4.15	1.05	0.07	0.025974	1.59	0.0746211	1.13526	pos
Guanidoacetic acid	M118T86	118.062	86	3.43417	C3H7N3O2	C00581	1.08975e+08	1.09975e+08	2.22	1.92575e+08	1.93302e+08	1.56	0.57	-0.82	0.0021645	2.66	0.0102933	1.77841	pos
Taurine	M126T49	125.986	49.3	5.59776	C2H7NO3S	C00245	3.07486e+07	3.07978e+07	1.68	2.37861e+07	2.37917e+07	5.3	1.29	0.37	0.0021645	2.66	0.0102933	1.71522	pos
Thymine	M127T326	127.051	326	5.5096	C5H6N2O2	C00178	2.19875e+06	2.21024e+06	4.21	3.70943e+06	3.73998e+06	3.36	0.59	-0.75	0.0021645	2.66	0.0102933	1.7662	pos
Pipecolic acid	M130T121	130.051	120.8	26.426	C6H11NO2	C00408	76540589	7.63943e+07	3.72	7.23428e+07	7.19554e+07	3.15	1.06	0.08	0.0151515	1.82	0.0488551	1.19543	pos
6-Aminohexanoate	M131T100_2	131.092	100	19.8334	C6H13NO2	C02378	3.27605e+07	3.22569e+07	6.83	3.81409e+07	3.74852e+07	6.85	0.86	-0.22	0.00865801	2.06	0.0313327	1.38696	pos
2-Phenylacetamide	M136T317	136.077	316.6	7.42296	C8H9NO	C02505	1.04229e+07	1.05084e+07	3.95	1.31409e+07	1.30013e+07	6.67	0.79	-0.33	0.0021645	2.66	0.0102933	1.63548	pos
p-Aminobenzoic acid	M138T92	138.056	92.3	5.9686	C7H7NO2	C00568	4.43786e+07	4.33105e+07	6.36	4.10464e+07	4.14713e+07	3.74	1.08	0.11	0.0411255	1.39	0.106928	1.13088	pos
5-Methylbarbiturate	M142T69_1	142.036	69.4	14.081	C5H6N2O3	C05281	5.23748e+07	5.23818e+07	3.79	5.61534e+07	5.54855e+07	5.3	0.93	-0.1	0.0411255	1.39	0.106928	1.13001	pos
2-Keto-glutaramic acid	M145T139	145.051	138.7	11.2931	C5H7NO4	C00940	3.62816e+07	3.22944e+07	18.11	2.24464e+07	2.13387e+07	43.79	1.62	0.69	0.025974	1.59	0.0746211	1.18088	pos
Spermidine	M145T839	144.982	839.1	1.8104	C7H19N3	C00315	8.09552e+07	8.07404e+07	1.09	1.00904e+08	1.0093e+08	1.22	0.8	-0.32	0.0021645	2.66	0.0102933	1.77371	pos
2-Dehydropantoate	M146T384	146.061	384.5	5.13591	C6H10O4	C00966	3.50249e+07	3.48987e+07	3.7	3.17452e+07	3.18017e+07	2.23	1.1	0.14	0.0021645	2.66	0.0102933	1.55093	pos
L-Glutamine	M146T472	146.061	472.4	5.19614	C5H10N2O3	C00064	2.71433e+06	2.69401e+06	3.28	5.97708e+06	6.0366e+06	10.66	0.45	-1.14	0.0021645	2.66	0.0102933	1.75274	pos
Acetylcholine	M146T92	146.119	92.3	2.7375	C7H16NO2	C01996	4.72229e+08	4.74754e+08	2.42	7.29019e+08	7.36968e+08	3.06	0.65	-0.63	0.0021645	2.66	0.0102933	1.76972	pos
Coumarin	M147T175	147.045	175.2	4.22068	C9H6O2	C05851	2.70085e+07	2.63929e+07	11.82	3.45732e+07	3.57703e+07	10.34	0.78	-0.36	0.00865801	2.06	0.0313327	1.37186	pos
4-Hydroxycinnamic acid	M147T839	146.98	838.5	1.96634	C9H8O3	C00811	2.53637e+07	2.54105e+07	0.95	2.61319e+07	2.60601e+07	1.17	0.97	-0.04	0.0021645	2.66	0.0102933	1.49379	pos
(S)-2-Methylmalate	M148T110	148.044	109.8	7.31002	C5H8O5	C02614	5.98052e+07	5.88512e+07	5.38	4.05702e+07	4.07114e+07	7.65	1.47	0.56	0.0021645	2.66	0.0102933	1.70129	pos
O-Acetylserine	M148T113_2	148.061	113.1	6.91605	C5H9NO4	C00979	1.16053e+07	1.29818e+07	44.15	1.90165e+07	1.8145e+07	17.98	0.61	-0.71	0.0151515	1.82	0.0488551	1.11313	pos
3-Indoleacetonitrile	M156T770	156.121	770	3.92985	C10H8N2	C02938	9.22879e+06	9.40541e+06	5.19	1.00168e+07	9.83719e+06	5.46	0.92	-0.12	0.00865801	2.06	0.0313327	1.15645	pos
L-Histidine	M156T83	156.078	83.1	5.61498	C6H9N3O2	C00135	2.33463e+08	2.27231e+08	7.97	2.62952e+08	2.6038e+08	4.86	0.89	-0.17	0.0411255	1.39	0.106928	1.28368	pos
1,5-Naphthalenediamine	M159T384	159.093	384.5	7.06506	C10H10N2	C19463	2.15167e+07	2.13404e+07	3.9	2.47385e+07	2.45519e+07	4.99	0.87	-0.2	0.0021645	2.66	0.0102933	1.53982	pos
Pimelic acid	M161T93	161.093	93.4	6.41484	C7H12O4	C02656	2.54002e+07	2.50234e+07	4.58	5.0663e+07	5.04841e+07	13.77	0.5	-1	0.0021645	2.66	0.0102933	1.71409	pos
Aminoadipic acid	M162T95	162.077	95.4	3.65525	C6H11NO4	C00956	1.32654e+07	1.31689e+07	2.02	1.80607e+07	1.78302e+07	8.65	0.73	-0.45	0.0021645	2.66	0.0102933	1.67377	pos
Acetylcysteine	M164T420	164.072	420.1	4.36684	C5H9NO3S	C06809	3.22462e+06	3.24969e+06	1.68	3.61067e+06	3.59657e+06	1.68	0.89	-0.16	0.0021645	2.66	0.0102933	1.71904	pos
L-Homophenylalanine	M180T414	180.103	414.1	3.2841	C10H13NO2	C17235	2.44921e+07	2.50814e+07	17.31	3.11537e+07	3.2289e+07	11.64	0.79	-0.35	0.025974	1.59	0.0746211	1.17256	pos
Sorbitol	M183T32	182.986	32.5	2.03439	C6H14O6	C00794	1.686e+07	1.67798e+07	3.83	2.46444e+07	2.42978e+07	7.75	0.68	-0.55	0.0021645	2.66	0.0102933	1.70889	pos
Undecanoic acid	M187T476	186.955	475.8	7.58083	C11H22O2	C17715	1.59659e+07	1.59894e+07	2.96	1.37501e+07	1.37713e+07	4.05	1.16	0.22	0.0021645	2.66	0.0102933	1.63497	pos
Isocitric acid	M192T134	192.033	134.2	5.0506	C6H8O7	C00311	4.89707e+07	4.90505e+07	6.62	6.19764e+07	6.13967e+07	4.19	0.79	-0.34	0.0021645	2.66	0.0102933	1.63541	pos
5-Hydroxyindoleacetic acid	M192T433	192.066	433.4	5.33149	C10H9NO3	C05635	1.3481e+06	1.35007e+06	1.01	1.28851e+06	1.28577e+06	2.24	1.05	0.07	0.004329	2.36	0.0179941	1.45858	pos
N,N-Diethyl-m-toluamide	M192T742	192.139	742.3	2.24478	C12H17NO	C10935	7.96285e+06	8.07213e+06	5.13	7.12793e+06	7.08133e+06	1.88	1.12	0.16	0.00865801	2.06	0.0313327	1.4874	pos
Vanillylmandelic acid	M198T687	198.187	686.6	8.7415	C9H10O5	C05584	3.47885e+06	3.48667e+06	1.26	4.97961e+06	5.00663e+06	2.67	0.7	-0.52	0.0021645	2.66	0.0102933	1.77153	pos
Dodecanoic acid	M200T644	200.166	644.4	10.484	C12H24O2	C02679	5.28734e+07	5.17957e+07	9.31	7.07543e+07	7.0667e+07	8.11	0.75	-0.42	0.0021645	2.66	0.0102933	1.57026	pos
Thiabendazole	M202T388	202.046	388.5	6.32622	C10H7N3S	C07131	1.3168e+09	1.3201e+09	3.95	1.16344e+09	1.21083e+09	11.77	1.13	0.18	0.0151515	1.82	0.0488551	1.06207	pos
Propionylcarnitine	M218T239	218.14	238.8	6.49084	C10H19NO4	C03017	6.37209e+08	6.353e+08	1.51	5.75668e+08	5.74668e+08	2.22	1.11	0.15	0.0021645	2.66	0.0102933	1.68677	pos
D-Lysopine	M219T119	219.135	119.4	3.44649	C9H18N2O4	C04020	7.45257e+07	7.48739e+07	2.98	8.03482e+07	7.99649e+07	2.05	0.93	-0.11	0.0021645	2.66	0.0102933	1.51536	pos
Methyl jasmonate	M224T766	223.99	766.1	8.52815	C13H20O3	C11512	1.88048e+07	1.90292e+07	4.92	1.71003e+07	1.74205e+07	8.09	1.1	0.14	0.025974	1.59	0.0746211	1.07833	pos
6-Deoxy-5-ketofructose 1-phosphate	M225T87	225.017	86.8	23.2605	C6H11O8P	C16848	9.79101e+06	9.8992e+06	5.39	1.16745e+07	1.1816e+07	6.14	0.84	-0.25	0.0021645	2.66	0.0102933	1.52358	pos
Lidocaine	M235T468	235.181	468	4.25204	C14H22N2O	C07073	7.15598e+06	7.1633e+06	1.06	7.58186e+06	7.57945e+06	2.54	0.94	-0.08	0.0021645	2.66	0.0102933	1.52052	pos
Alprenolol	M250T743	250.179	742.5	2.61808	C15H23NO2	D07156	1.45074e+08	1.5063e+08	16.1	5.39688e+07	3.99659e+07	78.39	2.69	1.43	0.004329	2.36	0.0179941	1.45749	pos
Muramic acid	M252T85	252.109	85.2	4.45092	C9H17NO7	C06470	6.83062e+07	6.88938e+07	4.48	7.7733e+07	7.81374e+07	3.01	0.88	-0.19	0.0021645	2.66	0.0102933	1.56518	pos
Glycerophosphocholine	M258T85	258.112	84.9	5.81143	C8H21NO6P	C00670	2.50571e+09	2.46359e+09	7.02	2.30059e+09	2.35231e+09	4.76	1.09	0.12	0.025974	1.59	0.0746211	1.084	pos
Glucose 6-phosphate	M261T87	261.038	86.9	1.26372	C6H13O9P	C00092	7.52148e+07	7.7692e+07	47.99	3.2399e+07	2.53147e+07	51.6	2.32	1.22	0.025974	1.59	0.0746211	1.17905	pos
4-Hydroxycinnamoylagmatine	M276T224	276.146	224.3	5.93845	C14H20N4O2	C04498	5.35638e+07	5.4106e+07	6.42	3.64422e+07	3.81145e+07	12.36	1.47	0.56	0.0021645	2.66	0.0102933	1.60764	pos
Sulfamethazine	M279T81	279.086	81.1	17.113	C12H14N4O2S	C19530	2.07814e+09	2.08164e+09	4.78	3.1022e+09	3.15318e+09	6.11	0.67	-0.58	0.0021645	2.66	0.0102933	1.72788	pos
Cyclopeptine	M281T316	281.114	316.1	0.0298756	C17H16N2O2	C20579	1.20419e+07	1.20874e+07	4.32	7.98055e+06	7.90129e+06	4.36	1.51	0.59	0.0021645	2.66	0.0102933	1.75023	pos
Sphingosine	M282T687_2	282.28	687.1	3.89703	C18H37NO2	C00319	8.19375e+06	8.19971e+06	7.22	1.00194e+07	9.63242e+06	7.74	0.82	-0.29	0.0021645	2.66	0.0102933	1.47138	pos
Aspartame	M295T415	295.129	414.9	0.0156906	C14H18N2O5	C11045	2.31696e+06	2.22064e+06	10.76	6.47908e+06	6.59509e+06	10.02	0.36	-1.48	0.0021645	2.66	0.0102933	1.75255	pos
N7-Methylguanosine	M298T310	298.116	310.3	2.68352	C11H16N5O5	C20674	1.81576e+07	1.81316e+07	5.29	1.62143e+07	1.60586e+07	5.39	1.12	0.16	0.00865801	2.06	0.0313327	1.35102	pos
Diosmetin	M301T80	301.068	79.7	7.55974	C16H12O6	C10038	1.95333e+08	2.21599e+08	33.58	3.32183e+08	3.42738e+08	10.1	0.59	-0.77	0.0021645	2.66	0.0102933	1.20972	pos
Decanoyl-L-carnitine	M316T695_1	316.249	695.3	0.0063068	C17H33NO4	C03299	1.04226e+08	9.99956e+07	11.75	6.82923e+07	6.48051e+07	16.26	1.53	0.61	0.0021645	2.66	0.0102933	1.53652	pos
CMP	M324T97_1	324.06	96.8	2.6676	C9H14N3O8P	C00055	1.05669e+08	1.11697e+08	18.7	3.39742e+08	3.39541e+08	6.28	0.31	-1.68	0.0021645	2.66	0.0102933	1.73728	pos
Nicotinamide ribotide	M335T98	335.065	97.7	1.45085	C11H15N2O8P	C00455	3.52939e+07	3.54855e+07	7.01	2.90523e+07	2.83844e+07	9.81	1.21	0.28	0.00865801	2.06	0.0313327	1.39759	pos
N-(5-Phospho-D-ribosyl)anthranilate	M350T118_1	350.056	118	21.9279	C12H16NO9P	C04302	1.0075e+09	9.17076e+08	24.26	6.53713e+08	6.84951e+08	30.83	1.54	0.62	0.025974	1.59	0.0746211	1.10273	pos
Docosatetraenoyl Ethanolamide	M376T793	376.317	792.5	2.43975	C24H41NO2	C13829	9.64925e+06	9.33294e+06	6.76	1.29218e+07	1.28368e+07	8.73	0.75	-0.42	0.0021645	2.66	0.0102933	1.60258	pos
S-Adenosylhomocysteine	M385T161_1	385.131	161.5	3.10662	C14H20N6O5S	C00021	4.83289e+07	5.10192e+07	29.44	2.41849e+07	21354795	38.8	2	1	0.0151515	1.82	0.0488551	1.32541	pos
Cholesterol	M387T792	387.194	792.5	3.63903	C27H46O	C00187	7.43697e+06	7.36875e+06	5.63	5.14318e+06	5.10482e+06	5.93	1.45	0.53	0.0021645	2.66	0.0102933	1.71414	pos
Ursodeoxycholic acid	M393T441	393.212	441	5.75265	C24H40O4	C07880	2.03318e+06	2.06947e+06	5.79	1.71083e+06	1.72749e+06	5.22	1.19	0.25	0.0021645	2.66	0.0102933	1.53136	pos
Deoxycholic acid	M393T790_2	393.287	790.3	4.33106	C24H40O4	C04483	1.21336e+09	1.26136e+09	10.32	5.88997e+08	6.07249e+08	10.41	2.06	1.04	0.0021645	2.66	0.0102933	1.71866	pos
Palmitoyl-L-carnitine	M400T795_2	400.351	795.2	20.4803	C23H45NO4	C02990	1.76338e+08	1.7636e+08	7.01	8.31504e+07	8.82051e+07	13.79	2.12	1.08	0.0021645	2.66	0.0102933	1.71572	pos
alpha-Tocopherol	M430T522_2	430.248	522.1	10.9546	C29H50O2	C02477	6.72934e+07	6.25711e+07	16.58	51149503	4.97852e+07	22.14	1.32	0.4	0.025974	1.59	0.0746211	1.10308	pos
3-Epiecdysone	M464T744_1	464.281	743.5	2.89889	C27H44O6	C16496	2.67105e+07	2.73251e+07	6.37	1.39337e+07	1.45365e+07	13.87	1.92	0.94	0.0021645	2.66	0.0102933	1.70219	pos
Antibiotic JI-20A	M482T725	482.331	725.2	13.4497	C19H39N5O9	C17704	3.00462e+06	3.15937e+06	52.64	1.23405e+07	1.15204e+07	60.12	0.24	-2.04	0.0151515	1.82	0.0488551	1.35536	pos
5-Oxoavermectin ''1b'' aglycone	M568T820_2	568.339	820.2	1.72238	C33H44O8	C11962	2.05691e+07	2.13359e+07	19.24	6.92344e+06	7.61905e+06	21.84	2.97	1.57	0.0021645	2.66	0.0102933	1.66275	pos
Protoporphyrinogen IX	M568T829	568.34	828.7	1.37047	C34H40N4O4	C01079	1.77737e+07	1.91406e+07	34.07	5.29843e+06	4.84973e+06	36.47	3.35	1.75	0.0021645	2.66	0.0102933	1.50757	pos
Erythritol	M121T484	121.031	484.2	17.2609	C4H10O4	C00503	4.63932e+06	4.84844e+06	16.56	5.58379e+06	5.50704e+06	9.07	0.83	-0.27	0.0411255	1.39	0.140292	1.20792	neg
L-Malic acid	M133T71	133.015	71.1	8.08929	C4H6O5	C00149	3.8002e+08	3.77243e+08	2.79	4.23688e+08	4.25435e+08	2.48	0.9	-0.16	0.0021645	2.66	0.0146443	1.80719	neg
Adenine	M134T301	134.047	301	1.67106	C5H5N5	C00147	2.14641e+06	2.15495e+06	1.46	2.23708e+06	2.22454e+06	1.33	0.96	-0.06	0.0021645	2.66	0.0146443	1.6824	neg
6-Hydroxynicotinic acid	M138T599	138.021	599.4	7.24529	C6H5NO3	C01020	1.67683e+07	1.68474e+07	3.31	8.49058e+06	8.33548e+06	5.71	1.97	0.98	0.0021645	2.66	0.0146443	1.96116	neg
Oxoadipic acid	M159T167	158.978	166.7	4.67519	C6H8O5	C00322	3.19456e+07	3.22386e+07	8.52	9.58132e+07	9.24713e+07	24.96	0.33	-1.58	0.0021645	2.66	0.0146443	1.87785	neg
L-Gulose	M179T212	179.057	212	6.00925	C6H12O6	C15923	1.5628e+06	1.48946e+06	22.2	816764	905462	47.19	1.91	0.94	0.004329	2.36	0.0246235	1.16353	neg
Ribose 1-phosphate	M229T76	229.013	75.5	6.00838	C5H11O8P	C00620	1.2678e+08	1.2459e+08	5.25	2.23273e+08	1.89575e+08	46.55	0.57	-0.82	0.0021645	2.66	0.0146443	1.42391	neg
Pyridoxal 5'-phosphate	M247T163	247.031	162.8	24.2885	C8H10NO6P	C00018	2.26582e+06	2.32746e+06	16.16	5.20473e+06	5.12907e+06	10.53	0.44	-1.2	0.0021645	2.66	0.0146443	1.88729	neg
6-Phosphogluconic acid	M275T68	275.019	68.5	4.36334	C6H13O10P	C00345	2.28869e+07	2.27533e+07	3.78	3.15879e+07	3.1465e+07	2.51	0.72	-0.46	0.0021645	2.66	0.0146443	1.94507	neg
9,10-Epoxyoctadecenoic acid	M296T831	296.234	831.4	3.37571	C18H32O3	C14825	1.0219e+07	1.06221e+07	12.73	8.01183e+06	8.01856e+06	11.47	1.28	0.35	0.0151515	1.82	0.0659977	1.42314	neg
9(S)-HPODE	M311T778	311.224	778.5	5.38518	C18H32O4	C14827	1.45099e+07	1.48547e+07	14.55	2.63565e+06	1482257	127.18	5.51	2.46	0.0021645	2.66	0.0146443	1.72836	neg
Arachidic acid	M311T784	311.171	784.1	8.04704	C20H40O2	C06425	6.52787e+07	5.40938e+07	39.8	1.24024e+08	1.3055e+08	23.94	0.53	-0.93	0.00865801	2.06	0.0427394	1.45766	neg
9,10-DHOME	M313T769	313.24	768.8	4.3928	C18H34O4	C14828	3.38897e+06	3.46386e+06	14.89	7.59124e+06	7.55286e+06	16.56	0.45	-1.16	0.0021645	2.66	0.0146443	1.85746	neg
Rosmarinic acid	M359T429_1	359.079	428.7	4.94599	C18H16O8	C01850	6.77687e+06	7.3409e+06	56.94	2.06381e+07	1.99389e+07	8.77	0.33	-1.61	0.0021645	2.66	0.0146443	1.5906	neg
Xanthylic acid	M363T100	363.035	99.5	0.484802	C10H13N4O9P	C00655	9.16329e+06	9.55764e+06	13.02	5.90076e+06	5.67178e+06	20.98	1.55	0.63	0.004329	2.36	0.0246235	1.59856	neg
Quetiapine	M383T828	383.176	828.2	24.5318	C21H25N3O2S	C07397	4.31668e+06	4.43588e+06	10.92	3.353e+06	3.36326e+06	13.36	1.29	0.36	0.0151515	1.82	0.0659977	1.46291	neg
FMN	M455T387_1	455.099	386.8	3.02352	C17H21N4O9P	C00061	677837	681189	1.69	536862	550682	14.47	1.26	0.34	0.0021645	2.66	0.0146443	1.53568	neg
