# Supplementary material for: Biogenic Selenium Nanoparticles Synthesized Using Alginate Oligosaccharides Attenuate Heat Stress-Induced Impairment of Breast Meat Quality via Regulating Oxidative Stress, Metabolome and Ferroptosis in Broilers
Source: Antioxidants (Basel). 2023 Nov 22;12(12):2032. doi: 10.3390/antiox12122032 (PMC10740886; doi:10.3390/antiox12122032)
Supplement: Supplementary file 1 [file antioxidants-12-02032-s001.zip › Table S4.xlsx]

## Sheet: Sheet1
Table S4: Effect of biogenic selenium nanoparticles synthesized from alginate oligosaccharides (SeNPs-AOS) on various differential metabolites in breast muscle of broilers under heat stress (BMH, breast muscle of heat-stressed broilers; BMHSE, breast muscle of heat-stressed broilers supplemented with SeNPs-AOS).
name	ID	mz	rt	ppm	formula	KEGG	BMHSE_Mean	BMHSE_Median	BMHSE_RSD	BMHSE_Mean	BMH_Mean	BMH_Median	BMH_RSD	FC	log2FC	P.value	-log10(P.value)	FDR	VIP	posneg
Isovaleric acid	M102T723	102.034	723.3	0.938551	C5H10O2	C08262	3.27041e+08	3.19235e+08	15.44	3.27041e+08	4.04031e+08	3.90317e+08	11.41	0.81	-0.3	0.0411255	1.39	0.157241	1.38633	pos
Benzaldehyde	M107T324	107.05	323.5	0.0274816	C7H6O	C00261	1.06553e+07	1.06739e+07	16.52	1.06553e+07	1.31242e+07	1.28901e+07	12.7	0.81	-0.3	0.025974	1.59	0.115893	1.29583	pos
m-Cresol	M109T548	109.102	548.3	3.10093	C7H8O	C01467	1.86663e+06	2.1296e+06	32.74	1.86663e+06	2.4914e+06	2.32647e+06	13.55	0.75	-0.42	0.025974	1.59	0.115893	1.10407	pos
Hypotaurine	M110T85	110.028	85.4	6.58016	C2H7NO2S	C00519	3.74592e+07	3.69475e+07	5.02	3.74592e+07	4.73782e+07	4.68673e+07	6.05	0.79	-0.34	0.0021645	2.66	0.0189173	1.93094	pos
1-Pyrroline-2-carboxylic acid	M114T225	114.066	224.9	5.86193	C5H7NO2	C03564	2.50385e+08	2.52002e+08	2.04	2.50385e+08	2.84768e+08	2.79162e+08	5.18	0.88	-0.19	0.0021645	2.66	0.0189173	1.83745	pos
Guanidoacetic acid	M118T86	118.062	86	3.43417	C3H7N3O2	C00581	1.24304e+08	1.25371e+08	2.57	1.24304e+08	1.08975e+08	1.09975e+08	2.22	1.14	0.19	0.0021645	2.66	0.0189173	1.98638	pos
Thymine	M127T326	127.051	326	5.5096	C5H6N2O2	C00178	2.34595e+06	2.33361e+06	4.41	2.34595e+06	2.19875e+06	2.21024e+06	4.21	1.07	0.09	0.025974	1.59	0.115893	1.33217	pos
1-Pyrroline-4-hydroxy-2-carboxylate	M130T253	130.052	252.6	13.9345	C5H7NO3	C04282	1.42882e+07	1.44444e+07	3.17	1.42882e+07	7.12542e+06	7.08479e+06	4.68	2.01	1	0.0021645	2.66	0.0189173	2.0849	pos
5-Methylbarbiturate	M142T69_1	142.036	69.4	14.081	C5H6N2O3	C05281	4.5059e+07	4.48057e+07	3.24	4.5059e+07	5.23748e+07	5.23818e+07	3.79	0.86	-0.22	0.0021645	2.66	0.0189173	1.92603	pos
Spermidine	M145T839	144.982	839.1	1.8104	C7H19N3	C00315	9.42139e+07	9.45651e+07	0.97	9.42139e+07	8.09552e+07	8.07404e+07	1.09	1.16	0.22	0.0021645	2.66	0.0189173	2.07989	pos
2-Dehydropantoate	M146T384	146.061	384.5	5.13591	C6H10O4	C00966	2.71647e+07	2.65258e+07	6.6	2.71647e+07	3.50249e+07	3.48987e+07	3.7	0.78	-0.37	0.0021645	2.66	0.0189173	1.96567	pos
Acetylcholine	M146T92	146.119	92.3	2.7375	C7H16NO2	C01996	3.92169e+08	3.83438e+08	6.9	3.92169e+08	4.72229e+08	4.74754e+08	2.42	0.83	-0.27	0.0021645	2.66	0.0189173	1.87444	pos
L-Lysine	M147T73	147.114	73	5.74814	C6H14N2O2	C00047	3.12268e+08	3.01837e+08	16.28	3.12268e+08	4.58505e+08	4.61311e+08	5.83	0.68	-0.55	0.0021645	2.66	0.0189173	1.83677	pos
4-Hydroxycinnamic acid	M147T839	146.98	838.5	1.96634	C9H8O3	C00811	2.19216e+07	2.19468e+07	2.67	2.19216e+07	2.53637e+07	2.54105e+07	0.95	0.86	-0.21	0.0021645	2.66	0.0189173	2.03275	pos
(S)-2-Methylmalate	M148T110	148.044	109.8	7.31002	C5H8O5	C02614	5.40958e+07	5.3929e+07	3.7	5.40958e+07	5.98052e+07	5.88512e+07	5.38	0.9	-0.14	0.004329	2.36	0.0314162	1.60365	pos
3-Indoleacetonitrile	M156T770	156.121	770	3.92985	C10H8N2	C02938	1.14721e+07	1.15172e+07	7.36	1.14721e+07	9.22879e+06	9.40541e+06	5.19	1.24	0.31	0.0021645	2.66	0.0189173	1.83201	pos
1,5-Naphthalenediamine	M159T384	159.093	384.5	7.06506	C10H10N2	C19463	2.58122e+07	2.58109e+07	2.18	2.58122e+07	2.15167e+07	2.13404e+07	3.9	1.2	0.26	0.0021645	2.66	0.0189173	1.99699	pos
Pimelic acid	M161T93	161.093	93.4	6.41484	C7H12O4	C02656	3.81646e+07	4.05109e+07	13.57	3.81646e+07	2.54002e+07	2.50234e+07	4.58	1.5	0.59	0.0021645	2.66	0.0189173	1.87627	pos
L-Carnitine	M162T102_2	162.114	101.7	3.99526	C7H15NO3	C00318	1.25103e+08	1.29877e+08	18.64	1.25103e+08	7.58125e+07	7.80433e+07	13.01	1.65	0.72	0.00865801	2.06	0.0526742	1.72912	pos
Acetylcysteine	M164T420	164.072	420.1	4.36684	C5H9NO3S	C06809	3.06524e+06	3.05783e+06	1.97	3.06524e+06	3.22462e+06	3.24969e+06	1.68	0.95	-0.07	0.0021645	2.66	0.0189173	1.74956	pos
L-Arginine	M175T83_1	175.12	82.9	5.52304	C6H14N4O2	C00062	6.50408e+08	7.50135e+08	29.59	6.50408e+08	8.63811e+08	8.5054e+08	22.45	0.75	-0.41	0.0411255	1.39	0.157241	1.02472	pos
Methyleugenol	M179T789	179.108	789.2	3.2567	C11H14O2	C10454	1.31593e+07	1.30496e+07	4.57	1.31593e+07	1.12595e+07	1.11554e+07	4.05	1.17	0.22	0.0021645	2.66	0.0189173	1.8728	pos
Undecanoic acid	M187T476	186.955	475.8	7.58083	C11H22O2	C17715	1.90749e+07	1.8817e+07	9.97	1.90749e+07	1.59659e+07	1.59894e+07	2.96	1.19	0.26	0.0021645	2.66	0.0189173	1.68103	pos
5-Hydroxyindoleacetic acid	M192T433	192.066	433.4	5.33149	C10H9NO3	C05635	1.07431e+06	1.0772e+06	2.48	1.07431e+06	1.3481e+06	1.35007e+06	1.01	0.8	-0.33	0.0021645	2.66	0.0189173	2.07096	pos
N,N-Diethyl-m-toluamide	M192T742	192.139	742.3	2.24478	C12H17NO	C10935	1.02833e+07	1.02835e+07	4.67	1.02833e+07	7.96285e+06	8.07213e+06	5.13	1.29	0.37	0.0021645	2.66	0.0189173	1.97489	pos
Vanillylmandelic acid	M198T687	198.187	686.6	8.7415	C9H10O5	C05584	3.19888e+06	3.19016e+06	1.91	3.19888e+06	3.47885e+06	3.48667e+06	1.26	0.92	-0.12	0.0021645	2.66	0.0189173	1.97696	pos
Dodecanoic acid	M200T644	200.166	644.4	10.484	C12H24O2	C02679	4.68269e+07	4.58269e+07	7.26	4.68269e+07	5.28734e+07	5.17957e+07	9.31	0.89	-0.18	0.025974	1.59	0.115893	1.31294	pos
Thiabendazole	M202T388	202.046	388.5	6.32622	C10H7N3S	C07131	1.13865e+09	1.1579e+09	11.82	1.13865e+09	1.3168e+09	1.3201e+09	3.95	0.86	-0.21	0.00865801	2.06	0.0526742	1.39591	pos
12-Hydroxydodecanoic acid	M216T653	216.197	653.1	6.51668	C12H24O3	C08317	1.13312e+07	1.34253e+07	45.11	1.13312e+07	2.15534e+07	2.04874e+07	17.99	0.53	-0.93	0.0021645	2.66	0.0189173	1.19582	pos
beta-Alanyl-L-lysine	M217T306	217.156	305.6	3.99607	C9H19N3O3	C05341	2.16214e+07	21737502	6.16	2.16214e+07	2.39835e+07	2.39859e+07	4.06	0.9	-0.15	0.00865801	2.06	0.0526742	1.54827	pos
Propionylcarnitine	M218T239	218.14	238.8	6.49084	C10H19NO4	C03017	3.85583e+08	3.85271e+08	2.97	3.85583e+08	6.37209e+08	6.353e+08	1.51	0.61	-0.72	0.0021645	2.66	0.0189173	2.08838	pos
D-Lysopine	M219T119	219.135	119.4	3.44649	C9H18N2O4	C04020	1.06744e+08	1.06691e+08	2.29	1.06744e+08	7.45257e+07	7.48739e+07	2.98	1.43	0.52	0.0021645	2.66	0.0189173	2.07697	pos
gamma-L-Glutamyl-D-alanine	M219T99	219.099	98.5	5.13011	C8H14N2O5	C03738	1.33608e+08	1.32431e+08	7.93	1.33608e+08	1.20175e+08	1.20735e+08	3.2	1.11	0.15	0.0151515	1.82	0.0787887	1.43409	pos
Isoetharine	M222T644	222.148	644.5	14.1077	C13H21NO3	C07053	7.94864e+06	8.09516e+06	6.18	7.94864e+06	6.71753e+06	6.66735e+06	4.65	1.18	0.24	0.004329	2.36	0.0314162	1.78762	pos
6-Deoxy-5-ketofructose 1-phosphate	M225T87	225.017	86.8	23.2605	C6H11O8P	C16848	1.50576e+07	1.51773e+07	8.08	1.50576e+07	9.79101e+06	9.8992e+06	5.39	1.54	0.62	0.0021645	2.66	0.0189173	2.00827	pos
D-Octopine	M247T117	247.142	116.9	5.09783	C9H18N4O4	C04137	3.48741e+07	3.41601e+07	8.94	3.48741e+07	3.90022e+07	3.98003e+07	8.22	0.89	-0.16	0.0411255	1.39	0.157241	1.22666	pos
Muramic acid	M252T85	252.109	85.2	4.45092	C9H17NO7	C06470	1.01543e+08	1.02442e+08	5.13	1.01543e+08	6.83062e+07	6.88938e+07	4.48	1.49	0.57	0.0021645	2.66	0.0189173	2.04513	pos
Daidzein	M255T609	255.066	608.8	4.3126	C15H10O4	C10208	4.37244e+06	4.34736e+06	4.47	4.37244e+06	4.96829e+06	5.05804e+06	4.87	0.88	-0.18	0.00865801	2.06	0.0526742	1.73213	pos
Glycerophosphocholine	M258T85	258.112	84.9	5.81143	C8H21NO6P	C00670	3.71592e+09	3.74537e+09	6.67	3.71592e+09	2.50571e+09	2.46359e+09	7.02	1.48	0.57	0.0021645	2.66	0.0189173	1.99846	pos
Glucose 6-phosphate	M261T87	261.038	86.9	1.26372	C6H13O9P	C00092	1.47182e+08	1.54135e+08	37.28	1.47182e+08	7.52148e+07	7.7692e+07	47.99	1.96	0.97	0.025974	1.59	0.115893	1.19641	pos
Inosine	M269T253	269.09	252.7	6.40678	C10H12N4O5	C00294	5.9368e+09	5.74791e+09	10.23	5.9368e+09	4.38746e+09	4.35695e+09	11.26	1.35	0.44	0.004329	2.36	0.0314162	1.7673	pos
4-Hydroxycinnamoylagmatine	M276T224	276.146	224.3	5.93845	C14H20N4O2	C04498	4.81356e+07	5.01921e+07	9.36	4.81356e+07	5.35638e+07	5.4106e+07	6.42	0.9	-0.15	0.025974	1.59	0.115893	1.21986	pos
Gamma-Linolenic acid	M278T444	278.186	444.1	2.67799	C18H30O2	C06426	6.60909e+06	6.59634e+06	6.18	6.60909e+06	9.57314e+06	9.70255e+06	5.66	0.69	-0.53	0.0021645	2.66	0.0189173	2.00908	pos
Cyclopeptine	M281T316	281.114	316.1	0.0298756	C17H16N2O2	C20579	7.70135e+06	7.72275e+06	7.45	7.70135e+06	1.20419e+07	1.20874e+07	4.32	0.64	-0.64	0.0021645	2.66	0.0189173	2.03472	pos
Oleic acid	M282T703	282.28	702.8	3.5977	C18H34O2	C00712	5.78333e+06	5.95756e+06	6.9	5.78333e+06	6.71117e+06	6.78362e+06	3.92	0.86	-0.21	0.0021645	2.66	0.0189173	1.70901	pos
L-Octanoylcarnitine	M288T612_1	288.217	611.7	1.47111	C15H29NO4	C02838	2.05828e+08	225160094	18.18	2.05828e+08	1.48341e+08	1.56301e+08	16.01	1.39	0.47	0.025974	1.59	0.115893	1.43115	pos
Dehydroepiandrosterone	M289T439	289.163	439	0.360442	C19H28O2	C01227	5.01867e+06	5.07103e+06	7.95	5.01867e+06	4.49114e+06	4.48868e+06	10.11	1.12	0.16	0.0411255	1.39	0.157241	1.16262	pos
Aspartame	M295T415	295.129	414.9	0.0156906	C14H18N2O5	C11045	3.02975e+06	2.98774e+06	8.44	3.02975e+06	2.31696e+06	2.22064e+06	10.76	1.31	0.39	0.0021645	2.66	0.0189173	1.77184	pos
D-4'-Phosphopantothenate	M299T375	299.102	375	3.44463	C9H18NO8P	C03492	1.46516e+08	1.43665e+08	16.42	1.46516e+08	1.0965e+08	1.08906e+08	7.78	1.34	0.42	0.004329	2.36	0.0314162	1.61155	pos
Diosmetin	M301T80	301.068	79.7	7.55974	C16H12O6	C10038	7.0507e+07	5.66878e+07	55.64	7.0507e+07	1.95333e+08	2.21599e+08	33.58	0.36	-1.47	0.004329	2.36	0.0314162	1.62136	pos
Aflatoxin B1	M312T824	312.364	823.8	2.88466	C17H12O6	C06800	1.98626e+07	1.99393e+07	4.52	1.98626e+07	2.21796e+07	2.19385e+07	3.7	0.9	-0.16	0.0021645	2.66	0.0189173	1.73146	pos
Decanoyl-L-carnitine	M316T695_1	316.249	695.3	0.0063068	C17H33NO4	C03299	8.87303e+07	8.52038e+07	12.68	8.87303e+07	1.04226e+08	9.99956e+07	11.75	0.85	-0.23	0.0411255	1.39	0.157241	1.28651	pos
CMP	M324T97_1	324.06	96.8	2.6676	C9H14N3O8P	C00055	2.85608e+08	2.93273e+08	13.02	2.85608e+08	1.05669e+08	1.11697e+08	18.7	2.7	1.43	0.0021645	2.66	0.0189173	2.0011	pos
N-(5-Phospho-D-ribosyl)anthranilate	M350T118_1	350.056	118	21.9279	C12H16NO9P	C04302	5.35558e+08	5.5559e+08	45.38	5.35558e+08	1.0075e+09	9.17076e+08	24.26	0.53	-0.91	0.00865801	2.06	0.0526742	1.45151	pos
Docosatetraenoyl Ethanolamide	M376T793	376.317	792.5	2.43975	C24H41NO2	C13829	8.09419e+06	8.01666e+06	6.02	8.09419e+06	9.64925e+06	9.33294e+06	6.76	0.84	-0.25	0.0021645	2.66	0.0189173	1.75184	pos
Ursodeoxycholic acid	M393T441	393.212	441	5.75265	C24H40O4	C07880	828678	833856	10.93	828678	2.03318e+06	2.06947e+06	5.79	0.41	-1.29	0.0021645	2.66	0.0189173	2.06235	pos
Palmitoyl-L-carnitine	M400T795_2	400.351	795.2	20.4803	C23H45NO4	C02990	9.31976e+07	110692856	45.68	9.31976e+07	1.76338e+08	1.7636e+08	7.01	0.53	-0.92	0.0021645	2.66	0.0189173	1.48477	pos
25-Hydroxycholesterol	M402T409	402.215	408.5	7.94941	C27H46O2	C15519	8.18633e+06	8.16466e+06	24.74	8.18633e+06	4.59958e+06	5.32196e+06	27.65	1.78	0.83	0.00865801	2.06	0.0526742	1.55116	pos
Gentamicin C1a	M432T456_1	432.28	456	5.39928	C19H39N5O7	C00908	1.51866e+07	1.53139e+07	3.75	1.51866e+07	1.65778e+07	1.66775e+07	3.33	0.92	-0.13	0.0021645	2.66	0.0189173	1.68065	pos
Antibiotic JI-20A	M482T725	482.331	725.2	13.4497	C19H39N5O9	C17704	1.88818e+07	1.61619e+07	60.44	1.88818e+07	3.00462e+06	3.15937e+06	52.64	6.28	2.65	0.0021645	2.66	0.0189173	1.84697	pos
Oxidized glutathione	M613T120_1	613.155	119.7	6.5421	C20H32N6O12S2	C00127	4.0701e+07	4.53896e+07	20.85	4.0701e+07	6.92943e+07	7.4444e+07	22.25	0.59	-0.77	0.0021645	2.66	0.0189173	1.62789	pos
Oxalacetic acid	M113T80_2	112.986	80.1	9.82419	C4H4O5	C00036	2.34475e+07	2.28999e+07	6.06	2.34475e+07	2.7013e+07	2.73047e+07	8.59	0.87	-0.2	0.00865801	2.06	0.0687707	1.61566	neg
Mesaconate	M129T70	129.02	69.7	6.01457	C5H6O4	C01732	1.13204e+07	12074817	18.08	1.13204e+07	1.53613e+07	1.52398e+07	11.79	0.74	-0.44	0.004329	2.36	0.0412624	1.61357	neg
L-Malic acid	M133T71	133.015	71.1	8.08929	C4H6O5	C00149	4.44209e+08	4.37605e+08	2.92	4.44209e+08	3.8002e+08	3.77243e+08	2.79	1.17	0.23	0.0021645	2.66	0.024963	2.1447	neg
Adenine	M134T301	134.047	301	1.67106	C5H5N5	C00147	2.39998e+06	2.37511e+06	2.65	2.39998e+06	2.14641e+06	2.15495e+06	1.46	1.12	0.16	0.0021645	2.66	0.024963	2.13635	neg
6-Hydroxynicotinic acid	M138T599	138.021	599.4	7.24529	C6H5NO3	C01020	1.48977e+07	1.48111e+07	3.09	1.48977e+07	1.67683e+07	1.68474e+07	3.31	0.89	-0.17	0.0021645	2.66	0.024963	2.02629	neg
L-Glutamic acid	M146T78	146.047	78	8.7369	C5H9NO4	C00025	3.50377e+08	3.49773e+08	9.7	3.50377e+08	3.08506e+08	3.05807e+08	9.48	1.14	0.18	0.0411255	1.39	0.198477	1.32415	neg
Oxoadipic acid	M159T167	158.978	166.7	4.67519	C6H8O5	C00322	5.9615e+07	5.9568e+07	32	5.9615e+07	3.19456e+07	3.22386e+07	8.52	1.87	0.9	0.0151515	1.82	0.103265	1.79614	neg
Uric acid	M167T98	167.022	98	8.23842	C5H4N4O3	C00366	4.71432e+07	4.72046e+07	8.06	4.71432e+07	7.49075e+07	7.53748e+07	9.62	0.63	-0.67	0.0021645	2.66	0.024963	2.13278	neg
Alpha-D-Glucose	M179T453	179.058	453.4	7.68468	C6H12O6	C00267	506769	389426	57.32	506769	1.1312e+06	1.11613e+06	30.66	0.45	-1.16	0.0151515	1.82	0.103265	1.64147	neg
Indolelactate	M204T377	204.068	377.3	6.74285	C11H11NO3	C02043	2.94354e+06	3.02941e+06	24.52	2.94354e+06	1.729e+06	1.68974e+06	14.88	1.7	0.77	0.0021645	2.66	0.024963	1.81665	neg
Pantothenic acid	M218T155	218.104	154.8	3.09944	C9H17NO5	C00864	3.48963e+08	3.46547e+08	4.54	3.48963e+08	3.74031e+08	3.72128e+08	3.17	0.93	-0.1	0.025974	1.59	0.146839	1.58214	neg
Apigenin	M269T673	269.047	672.8	3.01066	C15H10O5	C01477	940933	943728	16.29	940933	3.9861e+06	4.34826e+06	33.42	0.24	-2.08	0.0021645	2.66	0.024963	2.09701	neg
6-Phosphogluconic acid	M275T68	275.019	68.5	4.36334	C6H13O10P	C00345	2.57483e+07	2.58191e+07	3.47	2.57483e+07	2.28869e+07	2.27533e+07	3.78	1.13	0.17	0.0021645	2.66	0.024963	1.96727	neg
9,10-DHOME	M313T769	313.24	768.8	4.3928	C18H34O4	C14828	4.35321e+06	4.05272e+06	17.88	4.35321e+06	3.38897e+06	3.46386e+06	14.89	1.28	0.36	0.025974	1.59	0.146839	1.45593	neg
Indole-3-acetyl-beta-1-D-glucoside	M337T369	337.117	368.6	2.37307	C16H19NO7	C04197	3.67897e+06	3.65792e+06	6.03	3.67897e+06	1.80856e+06	1.87407e+06	10.44	2.03	1.02	0.0021645	2.66	0.024963	2.20348	neg
dGMP	M346T132	346.055	132.5	0.936266	C10H14N5O7P	C00362	3.32954e+06	3.31345e+06	49.12	3.32954e+06	5.8699e+06	5.9371e+06	24.66	0.57	-0.82	0.0411255	1.39	0.198477	1.38462	neg
Phosphoadenosine phosphosulfate	M506T94	505.992	93.8	25.4477	C10H15N5O13P2S	C00053	8.87468e+06	8.89574e+06	6.13	8.87468e+06	6.88738e+06	6.63687e+06	10.51	1.29	0.37	0.004329	2.36	0.0412624	1.94493	neg
